# Supplementary material for: Novel Insights into Total Flavonoids of Rhizoma Drynariae against Meat Quality Deterioration Caused by Dietary Aflatoxin B1 Exposure in Chickens
Source: Antioxidants (Basel). 2022 Dec 30;12(1):83. doi: 10.3390/antiox12010083 (PMC9854432; doi:10.3390/antiox12010083)
Supplement: Supplementary file 1 [file antioxidants-12-00083-s001.zip]

Archive with 1 entries (1 files):
- antioxidants-2034113-supplementary.pdf
